# Supplementary material for: Photobiomodulation Mediates Neuroprotection against Blue Light Induced Retinal Photoreceptor Degeneration
Source: Int J Mol Sci. 2020 Mar 30;21(7):2370. doi: 10.3390/ijms21072370 (PMC7177783; doi:10.3390/ijms21072370)
Supplement: Supplementary file 1 [file ijms-21-02370-s001.zip]

Archive with 2 entries (2 files):
- 20200319 Supplement Mol sci Heinig.docx
- Table S1.xlsx
