# Supplementary material for: Photobiomodulation Mediates Neuroprotection against Blue Light Induced Retinal Photoreceptor Degeneration
Source: Int J Mol Sci. 2020 Mar 30;21(7):2370. doi: 10.3390/ijms21072370 (PMC7177783; doi:10.3390/ijms21072370)
Supplement: Supplementary file 1 [file ijms-21-02370-s001.zip › Table S1.xlsx]

## Sheet: DEGS
Table S1: Significantly differentially expressed genes identified under each comparison with false discovery rate FDR < 0.1
Ensembl_ID	Gene_Symbol	baseMean	log2 FC	padj	Description
C vs BL
ENSMUSG00000024041	Cryaa	13874.6	-2.08	1e-06	crystallin, alpha A [Source:MGI Symbol;Acc:MGI:88515]
ENSMUSG00000027533	Fabp5	925	-1.38	2e-06	fatty acid binding protein 5, epidermal [Source:MGI Symbol;Acc:MGI:101790]
ENSMUSG00000027420	Bfsp1	79.3	-1.81	1.4e-05	beaded filament structural protein 1, in lens-CP94 [Source:MGI Symbol;Acc:MGI:101770]
ENSMUSG00000029343	Crybb1	1089.9	-1.3	0.000658	crystallin, beta B1 [Source:MGI Symbol;Acc:MGI:104992]
ENSMUSG00000029352	Crybb3	4154.1	-1.5	0.002242	crystallin, beta B3 [Source:MGI Symbol;Acc:MGI:102717]
ENSMUSG00000032060	Cryab	3928.8	-1.01	0.013706	crystallin, alpha B [Source:MGI Symbol;Acc:MGI:88516]
ENSMUSG00000033501	Crygs	3349.5	-1.34	0.013706	crystallin, gamma S [Source:MGI Symbol;Acc:MGI:1298216]
ENSMUSG00000066975	Cryba4	2397.8	-1.08	0.015985	crystallin, beta A4 [Source:MGI Symbol;Acc:MGI:102716]
ENSMUSG00000056158	Car10	458.1	1.14	0.016001	carbonic anhydrase 10 [Source:MGI Symbol;Acc:MGI:1919855]
ENSMUSG00000029126	Nsg1	138.9	1.27	0.024581	neuron specific gene family member 1 [Source:MGI Symbol;Acc:MGI:109149]
ENSMUSG00000062591	Tubb4a	781	1.02	0.02739	tubulin, beta 4A class IVA [Source:MGI Symbol;Acc:MGI:107848]
ENSMUSG00000022816	Fstl1	80.9	1.3	0.028661	follistatin-like 1 [Source:MGI Symbol;Acc:MGI:102793]
ENSMUSG00000032936	Camkv	87.1	1.29	0.029448	CaM kinase-like vesicle-associated [Source:MGI Symbol;Acc:MGI:2384296]
ENSMUSG00000030782	Tgfb1i1	26	1.12	0.04302	transforming growth factor beta 1 induced transcript 1 [Source:MGI Symbol;Acc:MGI:102784]
ENSMUSG00000067586	S1pr3	94.7	-1.25	0.04302	sphingosine-1-phosphate receptor 3 [Source:MGI Symbol;Acc:MGI:1339365]
ENSMUSG00000024084	Qpct	871	0.89	0.048023	glutaminyl-peptide cyclotransferase (glutaminyl cyclase) [Source:MGI Symbol;Acc:MGI:1917786]
ENSMUSG00000036466	Megf11	140.7	-1.19	0.065367	multiple EGF-like-domains 11 [Source:MGI Symbol;Acc:MGI:1920951]
ENSMUSG00000032556	Bfsp2	112.6	-1.2	0.065508	beaded filament structural protein 2, phakinin [Source:MGI Symbol;Acc:MGI:1333828]
ENSMUSG00000028893	Sesn2	96.5	-1.19	0.072873	sestrin 2 [Source:MGI Symbol;Acc:MGI:2651874]
ENSMUSG00000074280	Gm6166	233.9	-1.06	0.094445	predicted gene 6166 [Source:MGI Symbol;Acc:MGI:3645893]
ENSMUSG00000022658	Tagln3	1011.5	0.82	0.098623	transgelin 3 [Source:MGI Symbol;Acc:MGI:1926784]
ENSMUSG00000060780	Lrrtm1	19.5	0.98	0.098623	leucine rich repeat transmembrane neuronal 1 [Source:MGI Symbol;Acc:MGI:2389173]
BL vs BL+NIRL			0
ENSMUSG00000024041	Cryaa	13874.6	1.97	9e-07	crystallin, alpha A [Source:MGI Symbol;Acc:MGI:88515]
ENSMUSG00000029343	Crybb1	1089.9	2.07	1.1e-06	crystallin, beta B1 [Source:MGI Symbol;Acc:MGI:104992]
ENSMUSG00000066975	Cryba4	2397.8	1.71	1.3e-06	crystallin, beta A4 [Source:MGI Symbol;Acc:MGI:102716]
ENSMUSG00000027533	Fabp5	925	1.14	0.000446	fatty acid binding protein 5, epidermal [Source:MGI Symbol;Acc:MGI:101790]
ENSMUSG00000032060	Cryab	3928.8	1.11	0.001259	crystallin, alpha B [Source:MGI Symbol;Acc:MGI:88516]
ENSMUSG00000067586	S1pr3	94.7	1.41	0.038498	sphingosine-1-phosphate receptor 3 [Source:MGI Symbol;Acc:MGI:1339365]
ENSMUSG00000033501	Crygs	3349.5	1.31	0.05621	crystallin, gamma S [Source:MGI Symbol;Acc:MGI:1298216]
BL vs BL+RL			0
ENSMUSG00000024041	Cryaa	13874.6	2.24	6e-07	crystallin, alpha A [Source:MGI Symbol;Acc:MGI:88515]
ENSMUSG00000029343	Crybb1	1089.9	2.19	8e-07	crystallin, beta B1 [Source:MGI Symbol;Acc:MGI:104992]
ENSMUSG00000066975	Cryba4	2397.8	1.83	1.1e-06	crystallin, beta A4 [Source:MGI Symbol;Acc:MGI:102716]
ENSMUSG00000033501	Crygs	3349.5	2.15	1.3e-06	crystallin, gamma S [Source:MGI Symbol;Acc:MGI:1298216]
ENSMUSG00000032060	Cryab	3928.8	1.38	1.33e-06	crystallin, alpha B [Source:MGI Symbol;Acc:MGI:88516]
ENSMUSG00000029352	Crybb3	4154.1	1.99	1.6e-06	crystallin, beta B3 [Source:MGI Symbol;Acc:MGI:102717]
ENSMUSG00000027533	Fabp5	925	1.07	0.00099	fatty acid binding protein 5, epidermal [Source:MGI Symbol;Acc:MGI:101790]
ENSMUSG00000031765	Mt1	2038.5	-0.71	0.026243	metallothionein 1 [Source:MGI Symbol;Acc:MGI:97171]
ENSMUSG00000034751	Mast4	51.8	1.35	0.088046	microtubule associated serine/threonine kinase family member 4 [Source:MGI Symbol;Acc:MGI:1918885]
